# Supplementary material for: High-throughput phenotypic analysis of plant and curd growth dynamics during the whole growth period of cauliflower based on instance segmentation
Source: Front Plant Sci. 2026 May 13;17:1836813. doi: 10.3389/fpls.2026.1836813 (PMC13212518; doi:10.3389/fpls.2026.1836813)
Supplement: Supplementary file 3 [file Table1.xlsx]

## Sheet: visual_analysis_results
sample_id	curve_id	a	k	xc	d	inflection_point_1	inflection_point_2	inflection_interval
ZXHC-1	1	3977.5	0.13811	67.6257	3.64916	55.41	79.84	24.43
ZXHC-1	2	5934.39	0.07872	65.259	2.26264	47.62	82.9	35.28
ZXHC-1	3	7409.05	0.06986	75.574	1.86688	57.33	93.82	36.49
ZXHC-5	4	10059.1	0.07891	69.8452	2.06684	52.81	86.88	34.07
ZXHC-5	5	11206.8	0.0737	75.758	2.0668	57.52	94	36.48
ZXHC-5	6	9810.39	0.12919	71.0737	3.55605	57.96	84.19	26.23
ZXHC-6	7	9563.42	0.04356	68.3109	1.37293	42.83	93.79	50.96
ZXHC-6	8	7674.09	0.05481	60.6431	1.70745	38.18	83.11	44.93
ZXHC-6	9	7511.34	0.07392	64.1235	1.98923	46.49	81.76	35.27
ZXHC-7	10	9715.42	0.04031	67.9087	1.19179	42.13	93.69	51.56
ZXHC-7	11	10891.3	0.03614	63.3004	1.13209	35.11	91.49	56.38
ZXHC-7	12	11949.8	0.0345	70.1942	1.05421	41.7	98.69	56.99
ZXHC-20	13	13642.8	0.06018	60.1454	1.75375	39.49	80.8	41.31
ZXHC-20	14	9238.96	0.08794	72.3205	1.87712	57.7	86.94	29.24
ZXHC-20	15	11519.8	0.0743	66.2466	1.84876	49.21	83.28	34.07
ZXHC-24	16	12054	0.07225	73.9979	1.77244	56.66	91.33	34.67
ZXHC-24	17	10896.9	0.06211	75.3889	1.59316	56.24	94.53	38.29
ZXHC-24	18	13522.3	0.03978	79.705	1.10874	54.23	105.18	50.95
ZXHC-42	19	12146.1	0.07358	65.109	1.66497	48.68	81.54	32.86
ZXHC-42	20	11750.5	0.07517	59.3018	1.71525	42.87	75.73	32.86
ZXHC-42	21	15395.9	0.04788	65.1862	1.18449	43.33	87.05	43.72
ZXHC-68	22	10824.1	0.04618	64.9896	1.25974	41.92	88.05	46.13
ZXHC-68	23	10152.5	0.0499	68.0223	1.32151	46.16	89.88	43.72
ZXHC-68	24	7381.06	0.06043	70.8311	1.32179	52.59	89.07	36.48
ZXHC-108	25	10078.3	0.04243	70.9381	1.34986	44.86	97.02	52.16
ZXHC-108	26	10493.5	0.0371	63.6651	1.13308	36.08	91.25	55.17
ZXHC-108	27	12593.4	0.02742	66.5359	0.96484	37.14	95.93	58.79
ZXHC-114	28	11733.1	0.11755	59.5009	2.4874	47.29	71.71	24.42
ZXHC-114	29	12507.4	0.06214	66.3154	1.77231	46.27	86.37	40.1
ZXHC-114	30	9855.16	0.08114	62.7372	1.7828	47.21	78.26	31.05
ZXHC-117	31	5063.87	0.16984	62.2957	4.02435	51.89	72.7	20.81
ZXHC-117	32	5391.53	0.16357	65.7251	3.52167	55.62	75.83	20.21
ZXHC-117	33	5272.79	0.19711	62.0806	4.78918	52.58	71.58	19
ZXHC-120	34	9586.21	0.0446	75.4664	1.20128	52.1	98.83	46.73
ZXHC-120	35	12041.9	0.0265	74.6057	0.8683	45.21	104	58.79
ZXHC-120	36	11584	0.02724	66.6362	0.91913	37.24	96.03	58.79
ZXHC-122	37	8925.5	0.11517	63.3903	2.93693	49.97	76.81	26.84
ZXHC-122	38	7187.75	0.1006	69.627	2.11301	56.21	83.04	26.83
ZXHC-122	39	7591.9	0.09509	71.6633	2.25425	57.04	86.29	29.25
ZXHC-124	40	7088.51	0.0515	65.7866	1.24666	45.13	86.44	41.31
ZXHC-124	41	7596.19	0.04176	70.8802	1.04389	47.51	94.25	46.74
ZXHC-124	42	8749.31	0.04725	64.9126	1.29613	41.85	87.98	46.13
ZXHC-140	43	14530.1	0.16164	77.6376	4.29686	66.33	88.94	22.61
ZXHC-140	44	21826.4	0.02452	79.8471	1.00011	50.45	109.24	58.79
ZXHC-140	45	12399.9	0.06177	68.6504	1.63155	49.2	88.1	38.9
ZXHC-141	46	12741.6	0.06031	55.4128	1.38221	36.87	73.96	37.09
ZXHC-141	47	14519.1	0.08713	72.4568	2.2581	56.63	88.29	31.66
ZXHC-141	48	12943.2	0.04301	67.2825	1.19338	43.01	91.55	48.54
ZXHC-162	49	8016.92	0.06138	62.1814	1.6206	42.73	81.63	38.9
ZXHC-162	50	7316.96	0.09131	65.109	2.33252	49.58	80.64	31.06
ZXHC-162	51	4215.91	0.20871	54.7879	4.89012	45.59	63.98	18.39
ZXHC-167	52	17498.1	0.04702	64.3808	1.32611	41.01	87.75	46.74
ZXHC-167	53	13001.8	0.06364	57.8795	1.3064	40.84	74.91	34.07
ZXHC-167	54	14146.1	0.05107	59.3874	1.27238	38.43	80.34	41.91
ZXHC-169	55	5500.22	0.14634	60.8868	3.5174	49.58	72.19	22.61
ZXHC-169	56	6812.88	0.14476	61.8759	3.14718	50.87	72.88	22.01
ZXHC-169	57	7911.4	0.11108	64.2454	2.78744	50.53	77.96	27.43
ZXHC-179	58	17132	0.02516	84.9503	0.95271	55.55	114.35	58.8
ZXHC-179	59	11749.1	0.09366	66.6225	2.04127	52.3	80.94	28.64
ZXHC-179	60	14288	0.04786	81.2122	1.49301	56.94	105.48	48.54
ZXHC-181	61	9396.67	0.06903	68.2463	1.85949	49.7	86.79	37.09
ZXHC-181	62	14442.5	0.07597	67.3228	2.01486	49.99	84.66	34.67
ZXHC-181	63	11542.9	0.12693	66.6659	2.69584	54.76	78.58	23.82
ZXHC-210	64	11244.9	0.09832	66.7603	2.30481	52.44	81.08	28.64
ZXHC-210	65	11938.6	0.07616	64.7584	1.64812	48.93	80.59	31.66
ZXHC-210	66	12405.9	0.08541	62.9444	2.0385	47.42	78.47	31.05
ZXHC-2	67	14545.3	0.07648	57.6903	1.88319	40.96	74.42	33.46
ZXHC-2	68	11548.6	0.0958	60.479	2.10482	46.46	74.5	28.04
ZXHC-2	69	11171	0.08856	60.0488	2.06061	45.12	74.97	29.85
ZXHC-3	70	9905.61	0.13938	63.8484	2.60197	53.14	74.55	21.41
ZXHC-3	71	12893.2	0.09439	60.5426	1.90916	46.82	74.26	27.44
ZXHC-3	72	11223.8	0.14111	59.0687	2.61266	48.67	69.47	20.8
ZXHC-4	73	11111.3	0.09467	66.148	2.32937	51.22	81.07	29.85
ZXHC-4	74	11346.7	0.08737	71.3082	2.2036	55.48	87.14	31.66
ZXHC-4	75	9812.24	0.077	66.7831	1.84638	50.35	83.22	32.87
ZXHC-53	76	11136.2	0.14107	62.1061	2.93192	51.1	73.11	22.01
ZXHC-53	77	11879	0.10903	61.7015	2.12135	49.19	74.21	25.02
ZXHC-53	78	11659.1	0.10342	61.4943	1.89185	48.98	74.01	25.03
ZXHC-54	79	10929.4	0.16958	57.5748	3.10344	48.08	67.07	18.99
ZXHC-54	80	12106.3	0.08628	62.4222	1.81723	47.8	77.05	29.25
ZXHC-54	81	11232.6	0.08309	58.2249	1.72436	43.3	73.15	29.85
ZXHC-55	82	8199.27	0.13445	69.1461	3.03927	57.54	80.75	23.21
ZXHC-55	83	7917.65	0.2345	70.9811	4.69951	62.99	78.97	15.98
ZXHC-55	84	8766.38	0.12488	65.5214	2.76209	53.31	77.73	24.42
ZXHC-90	85	20969.5	0.0511	65.1023	1.29485	43.85	86.36	42.51
ZXHC-90	86	12654.6	0.08938	61.5048	1.9226	46.88	76.13	29.25
ZXHC-90	87	21915	0.03005	57.1043	0.81469	28.01	86.2	58.19
ZXHC-91	88	11614.6	0.06916	68.7794	1.66872	51.14	86.42	35.28
ZXHC-91	89	11021.3	0.07461	67.5515	1.75223	50.82	84.29	33.47
ZXHC-91	90	10527.6	0.08191	73.0979	1.86659	57.57	88.63	31.06
ZXHC-94	91	12774.2	0.07043	58.6759	1.70669	41.34	76.01	34.67
ZXHC-94	92	13565.3	0.08039	62.0555	1.74249	46.53	77.58	31.05
ZXHC-94	93	11977.2	0.06405	57.4978	1.58922	38.96	76.04	37.08
ZXHC-101	94	15073.3	0.08794	58.2604	2.10091	43.03	73.49	30.46
ZXHC-101	95	31918.2	0.0199	81.5357	0.79859	52.14	110.93	58.79
ZXHC-101	96	15371.6	0.05869	60.7154	1.46065	41.27	80.16	38.89
ZXHC-102	97	14088.3	0.0836	74.1804	1.87546	58.95	89.41	30.46
ZXHC-102	98	17221.6	0.07355	68.2951	1.72445	51.56	85.03	33.47
ZXHC-102	99	10740.5	0.3123	60.327	6.34266	53.54	67.11	13.57
ZXHC-106	100	11420.6	0.12803	60.4558	2.4031	49.45	71.46	22.01
ZXHC-106	101	11374.5	0.13712	57.7404	2.54529	47.04	68.44	21.4
ZXHC-106	102	12548.4	0.15348	60.637	3.02485	50.54	70.74	20.2
ZXHC-118	103	6841.04	0.12133	64.906	2.43772	53	76.82	23.82
ZXHC-118	104	9047.65	0.07762	60.5869	1.6941	44.76	76.42	31.66
ZXHC-118	105	10770.5	0.07072	69.3826	1.83743	51.44	87.32	35.88
ZXHC-134	106	16365.4	0.03686	56.4999	0.8872	31.93	81.07	49.14
ZXHC-134	107	12777.2	0.08418	63.7403	1.94072	48.21	79.27	31.06
ZXHC-134	108	17299	0.05113	63.0139	1.24615	42.06	83.97	41.91
ZXHC-137	109	9899.83	0.09986	54.2595	2.20967	40.54	67.98	27.44
ZXHC-137	110	10846.7	0.08571	62.5004	1.92749	47.27	77.73	30.46
ZXHC-137	111	10590	0.09177	60.4619	1.95686	46.14	74.78	28.64
ZXHC-142	112	9530.68	0.09601	57.8734	1.95446	44.15	71.59	27.44
ZXHC-142	113	9024.79	0.10259	59.7715	1.88848	47.26	72.28	25.02
ZXHC-142	114	13362.8	0.08219	58.1959	1.7512	42.97	73.42	30.45
ZXHC-146	115	9491.33	0.05162	62.6011	1.41413	40.74	84.46	43.72
ZXHC-146	116	10815.4	0.08746	60.4941	1.59924	46.78	74.21	27.43
ZXHC-146	117	8037.37	0.03237	59.2383	0.91824	30.75	87.73	56.98
ZXHC-158	118	9090.38	0.09082	57.7435	2.01671	43.12	72.37	29.25
ZXHC-158	119	9733.45	0.04147	59.7973	1.02843	36.43	83.16	46.73
ZXHC-158	120	10983.4	0.09565	60.844	2.05262	46.82	74.86	28.04
ZXHC-37	121	11182.6	0.07611	62.3873	1.74403	45.96	78.82	32.86
ZXHC-37	122	10736.6	0.10332	59.2679	2.25437	45.85	72.69	26.84
ZXHC-37	123	9658.46	0.09787	62.2958	1.82316	49.48	75.11	25.63
ZXHC-81	124	11041.2	0.09113	66.0772	1.96965	51.76	80.4	28.64
ZXHC-81	125	11034	0.08729	67.1852	2.01852	51.96	82.41	30.45
ZXHC-81	126	11645.2	0.09119	62.465	1.97131	48.14	76.79	28.65
ZXHC-36	127	16140.2	0.05841	62.8968	1.31547	44.05	81.74	37.69
ZXHC-36	128	16229.3	0.06876	63.449	1.67059	45.81	81.09	35.28
ZXHC-36	129	13076.4	0.08412	60.5041	1.64928	46.18	74.83	28.65
ZXHC-99	130	8872.71	0.13596	58.8963	2.82825	47.59	70.2	22.61
ZXHC-99	131	13485.6	0.08402	61.7805	1.9809	46.25	77.31	31.06
ZXHC-99	132	11099.5	0.07821	63.0421	1.81519	46.91	79.17	32.26
HCS1	133	24755.7	0.05717	65.2061	1.38705	45.76	84.65	38.89
HCS1	134	24061.2	0.04555	62.3861	1.11139	40.23	84.55	44.32
HCS1	135	39292.4	0.02523	79.5414	0.86216	50.14	108.94	58.8
HCS3	136	17369.4	0.06063	60.5339	1.27765	42.9	78.17	35.27
HCS3	137	15823.2	0.08376	65.0924	1.74973	50.17	80.02	29.85
HCS3	138	15945.1	0.07024	68.5785	1.6977	51.24	85.92	34.68
HCS4	139	21842.6	0.07073	60.4315	1.82511	42.49	78.37	35.88
HCS4	140	21731.3	0.09142	63.713	2.39249	48.19	79.24	31.05
HCS4	141	22438.2	0.05353	62.6875	1.3206	42.34	83.04	40.7
