# Supplementary material for: High-throughput phenotypic analysis of plant and curd growth dynamics during the whole growth period of cauliflower based on instance segmentation
Source: Front Plant Sci. 2026 May 13;17:1836813. doi: 10.3389/fpls.2026.1836813 (PMC13212518; doi:10.3389/fpls.2026.1836813)
Supplement: Supplementary file 4 [file Table2.xlsx]

## Sheet: classification_summary
sample_id	curve_id	classification	rate_at_harvest	tmax	t_peak	peak_harvest_diff
ZXHC-1	1	Full Maturation	1.9748	15	-14.6629	29.6629
ZXHC-1	2	Rising Vigor	14.4495	10	-566.107	576.107
ZXHC-1	3	Rising Vigor	25.3245	7	-563.769	570.769
ZXHC-5	4	Rising Vigor	44.3163	13	-82.2189	95.2189
ZXHC-5	5	Rising Vigor	41.9958	14	-36.6623	50.6623
ZXHC-5	6	Rising Vigor	40.8811	11	-466.103	477.103
ZXHC-6	7	Full Maturation	29.312	6	-6.28805	12.2881
ZXHC-6	8	Rising Vigor	35.9966	10	-458.962	468.962
ZXHC-6	9	Rising Vigor	37.6638	10	-601.297	611.297
ZXHC-7	10	Rising Vigor	33.4719	9	-238.856	247.856
ZXHC-7	11	Full Maturation	45.0082	7	-7.35959	14.3596
ZXHC-7	12	Rising Vigor	32.7124	8	-35.1546	43.1546
ZXHC-20	13	Rising Vigor	50.6786	12	-429.645	441.645
ZXHC-20	14	Rising Vigor	29.6105	12	-356.977	368.977
ZXHC-20	15	Rising Vigor	34.327	11	-404.948	415.948
ZXHC-24	16	Rising Vigor	31.1457	13	-469.625	482.625
ZXHC-24	17	Full Maturation	33.173	13	-25.1339	38.1339
ZXHC-24	18	Rising Vigor	35.9814	13	-116.138	129.138
ZXHC-42	19	Rising Vigor	32.2446	5	-22.286	27.286
ZXHC-42	20	Full Maturation	41.3898	8	-23.2202	31.2202
ZXHC-42	21	Peak Vigor	32.9514	8	-2095.94	2103.94
ZXHC-68	22	Rising Vigor	44.7528	7	-19.7342	26.7342
ZXHC-68	23	Rising Vigor	46.2718	9	-567.709	576.709
ZXHC-68	24	Rising Vigor	39.5384	8	-15.1737	23.1737
ZXHC-108	25	Peak Vigor	36.6081	11	-22.3996	33.3996
ZXHC-108	26	Rising Vigor	38.0601	10	-35.0902	45.0902
ZXHC-108	27	Rising Vigor	39.5221	11	-518.869	529.869
ZXHC-114	28	Rising Vigor	64.1001	14	-38.5049	52.5049
ZXHC-114	29	Full Maturation	42.1894	11	-19.3319	30.3319
ZXHC-114	30	Full Maturation	49.5799	10	-14.6074	24.6074
ZXHC-117	31	Rising Vigor	28.7473	14	-890.848	904.848
ZXHC-117	32	Rising Vigor	26.6543	13	-422.418	435.418
ZXHC-117	33	Rising Vigor	29.7186	12	-511.114	523.114
ZXHC-120	34	Full Maturation	28.3692	15	-31.4323	46.4323
ZXHC-120	35	Full Maturation	18.246	16	-19.0655	35.0655
ZXHC-120	36	Full Maturation	34.6885	13	-28.0051	41.0051
ZXHC-122	37	Rising Vigor	38.5394	10	-60.3933	70.3933
ZXHC-122	38	Rising Vigor	22.6975	12	-55.9978	67.9978
ZXHC-122	39	Rising Vigor	27.2384	11	-562.644	573.644
ZXHC-124	40	Full Maturation	17.9889	11	-18.4967	29.4967
ZXHC-124	41	Rising Vigor	31.7969	11	-27.5867	38.5867
ZXHC-124	42	Rising Vigor	45.6854	9	-342.022	351.022
ZXHC-140	43	Rising Vigor	43.0287	12	-780.675	792.675
ZXHC-140	44	Rising Vigor	37.2808	15	-939.58	954.58
ZXHC-140	45	Rising Vigor	21.4372	9	-512.29	521.29
ZXHC-141	46	Rising Vigor	32.5974	15	-605.623	620.623
ZXHC-141	47	Rising Vigor	33.9371	15	-554.973	569.973
ZXHC-141	48	Rising Vigor	26.422	15	-527.33	542.33
ZXHC-162	49	Rising Vigor	32.7494	10	-68.6453	78.6453
ZXHC-162	50	Rising Vigor	27.9103	11	-713.546	724.546
ZXHC-162	51	Full Maturation	3.98294	13	-18.8303	31.8303
ZXHC-167	52	Rising Vigor	55.3901	10	-553.889	563.889
ZXHC-167	53	Rising Vigor	25.3249	14	-550.575	564.575
ZXHC-167	54	Rising Vigor	39.8513	12	-38.507	50.507
ZXHC-169	55	Rising Vigor	31.9718	14	-532.165	546.165
ZXHC-169	56	Peak Vigor	27.8977	7	-16.3538	23.3538
ZXHC-169	57	Full Maturation	24.9547	10	-15.1409	25.1409
ZXHC-179	58	Rising Vigor	32.0842	8	-104.214	112.214
ZXHC-179	59	Rising Vigor	48.7797	12	-475.005	487.005
ZXHC-179	60	Rising Vigor	35.4025	9	-474.992	483.992
ZXHC-181	61	Rising Vigor	30.4805	16	-44.8322	60.8322
ZXHC-181	62	Rising Vigor	52.053	17	-1052.84	1069.84
ZXHC-181	63	Rising Vigor	39.1995	16	-1254.45	1270.45
ZXHC-210	64	Rising Vigor	20.2716	18	-884.621	902.621
ZXHC-210	65	Rising Vigor	20.9445	15	-697.818	712.818
ZXHC-210	66	Full Maturation	14.4302	17	-28.0988	45.0988
ZXHC-2	67	Rising Vigor	56.3246	15	-591.35	606.35
ZXHC-2	68	Full Maturation	32.8942	9	-1204.63	1213.63
ZXHC-2	69	Full Maturation	32.8654	12	-33.7327	45.7327
ZXHC-3	70	Rising Vigor	45.7167	14	-473.049	487.049
ZXHC-3	71	Rising Vigor	56.0537	14	-668.538	682.538
ZXHC-3	72	Rising Vigor	55.0867	14	-597.458	611.458
ZXHC-4	73	Rising Vigor	32.7711	9	-29.0499	38.05
ZXHC-4	74	Rising Vigor	33.3005	12	-52.0518	64.0518
ZXHC-4	75	Full Maturation	29.0485	14	-44.7637	58.7637
ZXHC-53	76	Rising Vigor	60.5236	14	-684.4	698.4
ZXHC-53	77	Rising Vigor	59.525	14	-1024.09	1038.09
ZXHC-53	78	Rising Vigor	52.9168	16	-50.928	66.928
ZXHC-54	79	Rising Vigor	51.0324	11	-523.81	534.81
ZXHC-54	80	Rising Vigor	49.1075	14	-848.271	862.271
ZXHC-54	81	Rising Vigor	56.6053	14	-786.153	800.153
ZXHC-55	82	Rising Vigor	56.6506	12	-585.043	597.043
ZXHC-55	83	Rising Vigor	56.7561	11	-663.736	674.736
ZXHC-55	84	Rising Vigor	66.4668	11	-200.593	211.593
ZXHC-90	85	Full Maturation	41.9357	10	-27.6884	37.6884
ZXHC-90	86	Full Maturation	35.5138	13	-21.4681	34.4681
ZXHC-90	87	Full Maturation	42.1776	13	-27.952	40.952
ZXHC-91	88	Full Maturation	30.9917	11	-23.8604	34.8604
ZXHC-91	89	Rising Vigor	31.4457	12	-506.957	518.957
ZXHC-91	90	Full Maturation	15.7045	11	-17.6185	28.6185
ZXHC-94	91	Full Maturation	37.7582	9	-18.659	27.659
ZXHC-94	92	Rising Vigor	44.5586	10	-547.742	557.742
ZXHC-94	93	Full Maturation	30.3189	13	-21.4146	34.4146
ZXHC-101	94	Full Maturation	47.4537	12	-19.0243	31.0243
ZXHC-101	95	Full Maturation	33.0605	8	-14.3724	22.3724
ZXHC-101	96	Rising Vigor	43.2749	9	-530.788	539.788
ZXHC-102	97	Full Maturation	28.4732	11	-781.39	792.39
ZXHC-102	98	Rising Vigor	50.7984	13	-490.769	503.769
ZXHC-102	99	Rising Vigor	51.3548	14	-1104.96	1118.96
ZXHC-106	100	Rising Vigor	59.7487	14	-326.139	340.139
ZXHC-106	101	Rising Vigor	54.8022	14	-366.611	380.611
ZXHC-106	102	Rising Vigor	58.4715	14	-344.645	358.645
ZXHC-118	103	Rising Vigor	46.9274	13	-129.053	142.053
ZXHC-118	104	Full Maturation	27.0182	12	-16.3922	28.3922
ZXHC-118	105	Full Maturation	33.8645	12	-12.1148	24.1148
ZXHC-134	106	Rising Vigor	40.1529	11	-195.556	206.556
ZXHC-134	107	Rising Vigor	50.1547	7	-206.325	213.325
ZXHC-134	108	Rising Vigor	79.1956	9	-401.68	410.68
ZXHC-137	109	Full Maturation	34.5001	9	-520.047	529.047
ZXHC-137	110	Rising Vigor	35.9822	8	-142.604	150.604
ZXHC-137	111	Rising Vigor	40.3491	11	-198.257	209.257
ZXHC-142	112	Rising Vigor	23.7252	15	-377.969	392.969
ZXHC-142	113	Rising Vigor	22.0821	17	-509.998	526.998
ZXHC-142	114	Rising Vigor	23.1975	15	-93.7814	108.781
ZXHC-146	115	Rising Vigor	31.3687	11	-49.6131	60.6131
ZXHC-146	116	Full Maturation	26.6527	14	-37.6946	51.6946
ZXHC-146	117	Rising Vigor	25.9373	13	-163.378	176.378
ZXHC-158	118	Rising Vigor	40.8434	15	-52.1995	67.1995
ZXHC-158	119	Rising Vigor	25.2757	12	-418.547	430.547
ZXHC-158	120	Rising Vigor	39.9898	9	-243.604	252.604
ZXHC-37	121	Full Maturation	26.7648	13	-17.4402	30.4402
ZXHC-37	122	Rising Vigor	50.4723	12	-282.176	294.176
ZXHC-37	123	Rising Vigor	34.4247	13	-280.059	293.059
ZXHC-81	124	Full Maturation	26.783	14	-14.69	28.69
ZXHC-81	125	Full Maturation	31.0518	14	-25.6049	39.6049
ZXHC-81	126	Full Maturation	26.6083	14	-19.1526	33.1526
ZXHC-36	127	Rising Vigor	54.0409	8	-21.0633	29.0633
ZXHC-36	128	Full Maturation	36.4591	7	-395.273	402.273
ZXHC-36	129	Rising Vigor	44.7833	12	-434.125	446.125
ZXHC-99	130	Rising Vigor	19.9801	20	-772.304	792.304
ZXHC-99	131	Full Maturation	19.786	14	-72.9437	86.9437
ZXHC-99	132	Full Maturation	13.7662	17	-34.4357	51.4357
HCS1	133	Rising Vigor	76.1857	8	-220.986	228.986
HCS1	134	Rising Vigor	69.8757	7	-197.958	204.958
HCS1	135	Rising Vigor	72.9197	10	-122.498	132.498
HCS3	136	Full Maturation	25.8947	9	-13.2521	22.2521
HCS3	137	Rising Vigor	38.4432	8	-21.5296	29.5296
HCS3	138	Rising Vigor	32.5324	13	-298.196	311.196
HCS4	139	Full Maturation	32.1314	26	-42.3565	68.3565
HCS4	140	Full Maturation	25.2416	26	-39.7461	65.7461
HCS4	141	Rising Vigor	34.2765	29	-62.6966	91.6966
