# Supplementary material for: High-throughput phenotypic analysis of plant and curd growth dynamics during the whole growth period of cauliflower based on instance segmentation
Source: Front Plant Sci. 2026 May 13;17:1836813. doi: 10.3389/fpls.2026.1836813 (PMC13212518; doi:10.3389/fpls.2026.1836813)
Supplement: Supplementary file 5 [file Table3.xlsx]

## Sheet: Sheet1
sample_id	LA(cm2)	PCW(cm)	MLA GR(cm2/d)	CA(cm2)	FCD(cm)	MCA GR(cm2/d)	AER(cm2/d)	ECEP(d)	TGP(d)	TCA(d)	D-LA RGP(d)	Tmax LA GR(d)	GR	PCC(%)
ZXHC-68	5838.55	93.9584	282.083	249.407	17.8758	38.1125	21.4293	8	104.333	96.33	42.11	88	1.1	4.27173
ZXHC-7	5721.84	105.873	338.072	270.908	18.7578	39.2127	19.8545	8	97.6667	89.67	54.98	84	1.08	4.73463
ZXHC-124	4540.35	88.1072	235.456	255.929	18.3168	39.8887	18.3372	10.33	99.6667	89.33	44.73	88	1.02	5.63677
ZXHC-6	5032.53	98.6648	311.084	315.708	20.2672	41.1112	21.4868	8.67	96.3333	87.67	43.72	83	1.06	6.27335
ZXHC-146	6145.25	101.107	212.574	314.248	20.352	28.2392	15.7124	12.67	101.333	88.67	42.71	73.33	1.22	5.11368
ZXHC-108	5847.39	93.3394	263.429	340.136	20.7082	36.1206	20.5376	10.67	101.333	90.67	55.37	80	1.14	5.81688
ZXHC-120	5694.46	106.704	354.684	394.191	22.277	33.9633	19.6747	14.67	109.333	94.67	54.77	93.67	1.01	6.92236
HCS3	10868.3	129.21	435.13	359.099	21.853	36.4082	18.3012	10	105	95	33.27	88.33	1.08	3.3041
ZXHC-140	9032.86	119.882	493.859	368.109	22.9554	36.7246	18.5601	12	107	95	40.1	87	1.09	4.07522
ZXHC-81	7972.9	111.512	372.474	375.753	22.5568	45.7566	19.61	14	112	98	29.25	94.67	1.04	4.71288
ZXHC-167	9388.12	129.379	416.944	371.992	21.4798	37.8968	20.3938	12	101.333	89.33	40.91	81	1.14	3.96238
ZXHC-141	8623.23	118.703	382.491	333.233	20.7506	39.4572	16.4315	15	102.333	87.33	39.1	84.33	1.05	3.86436
ZXHC-5	6800.3	115.26	355.69	340.906	21.3442	36.9619	21.1057	12.67	99.3333	86.67	32.26	82.67	1.05	5.0131
ZXHC-181	8057.42	111.622	382.182	384.052	22.065	37.3718	17.6037	16.33	107.333	91	31.86	81	1.14	4.76644
ZXHC-91	7534.97	111.826	385.202	308.949	20.2926	29.5767	18.2868	11.33	113	101.67	33.27	89	1.15	4.1002
ZXHC-24	7532.31	117.719	423.43	318.541	20.581	34.9988	19.5452	13	112.667	99.67	41.3	89.33	1.12	4.229
ZXHC-4	7442.82	107.145	405.668	335.872	21.0982	30.8496	19.1497	11.67	109.667	98	31.46	81.67	1.21	4.5127
ZXHC-179	7803.57	124.232	468.568	288.289	20.1146	33.6037	22.2778	9.67	107.333	97.67	45.33	87	1.12	3.69432
Cluster 1 average	7215.4	110.236	362.168	329.185	20.7581	36.4586	19.3499	11.7044	104.833	93.1306	40.9167	85.3333	1.10111	4.72245
ZXHC-169	4694.12	87.9122	185.816	263.48	18.5712	30.8711	17.7043	10.33	92	81.67	24.02	74	1.1	5.61298
ZXHC-122	5366.39	91.8554	292.51	254.757	18.0794	33.7763	17.1434	11	96.3333	85.33	27.64	80.67	1.06	4.74727
ZXHC-1	3634.06	79.9834	211.323	158.922	14.3736	19.2504	9.44903	10.67	94.3333	83.67	32.07	80.33	1.04	4.37312
ZXHC-162	4255.2	86.3264	135.58	271.174	19.097	33.6037	14.5475	11.33	94.3333	83	29.45	63.67	1.34	6.37276
ZXHC-117	3676.66	77.4054	151.113	264.99	18.673	30.5619	15.1443	13	89.6667	76.67	20.01	68.67	1.12	7.20736
ZXHC-99	7551.6	111.487	295.343	302.764	20.0722	34.179	14.4252	17	95.6667	78.67	28.64	69.67	1.14	4.00927
ZXHC-142	7528.44	112.233	280.501	304.634	20.1654	38.7381	15.0005	15.67	99.6667	84	27.64	67.33	1.25	4.04644
ZXHC-210	7949.03	113.869	292.467	287.764	19.4446	26.5134	13.0302	16.67	98	81.33	30.45	77	1.06	3.62011
Cluster 2 average	5581.94	95.1339	230.582	263.561	18.5595	30.9368	14.5556	13.2088	95	81.7925	27.49	72.6675	1.13875	4.99867
HCS4	15146.8	152.258	563.828	514.138	26.517	40.1476	17.5821	27	112	85	35.88	73.67	1.2	3.39437
HCS1	15700.4	158.576	849.499	420.388	23.5998	83.8691	40.09	8.33	106.333	98	47.34	89.33	1.1	2.67757
Cluster 3 average	15423.6	155.417	706.664	467.263	25.0584	62.0083	28.8361	17.665	109.167	91.5	41.61	81.5	1.15	3.03597
ZXHC-94	8458.03	115.947	329.637	413.938	22.913	43.5058	28.3327	10.67	94	83.33	34.27	79	1.08	4.89402
ZXHC-2	8651.25	116.405	338.648	423.315	23.6592	51.4878	29.4473	12	94	82	30.45	83.67	0.99	4.89311
ZXHC-114	7569.96	109.901	335.333	435.252	24.0578	57.9094	29.6918	11.67	98	86.33	31.86	75.33	1.16	5.74973
ZXHC-106	8367.47	116.812	324.215	387	22.1752	48.971	24.9098	14	89	75	21.2	72.33	1.04	4.62505
ZXHC-3	7801.2	113.445	338.842	365.398	21.5222	45.1813	23.6298	14	89	75	23.22	72.67	1.04	4.68387
ZXHC-53	7995.62	112.682	402.403	382.225	21.9378	49.6901	23.6082	14.67	89.6667	75	24.02	74	1.02	4.78043
ZXHC-54	7653.33	110.817	325.495	395.795	22.5398	52.8757	26.125	13	88	75	26.03	68.67	1.13	5.17154
ZXHC-137	7034.11	109.18	281.5	316.499	20.564	38.7597	24.3201	9.33	90.6667	81.33	28.85	73	1.12	4.49949
ZXHC-20	7126.51	110.647	304.023	288.454	19.309	42.4056	19.6819	11.67	92	80.33	34.87	80.67	1	4.04762
ZXHC-118	5681.83	95.9258	305.626	317.607	20.2842	52.1111	21.2208	12.33	91.6667	79.33	30.45	80	1.02	5.58986
ZXHC-55	5609.13	95.9766	321.993	327.746	20.7166	54.4577	25.8734	11.33	86.3333	75	21.2	72	1.04	5.84308
ZXHC-37	7147.7	108.603	306.022	333.449	20.8184	54.4577	21.645	12.67	93.6667	81	28.44	68.67	1.2	4.66512
ZXHC-158	6623.02	102.973	255.397	343.351	20.971	42.7364	21.3214	12	96	84	34.67	69.33	1.25	5.1842
ZXHC-102	9191.75	126.886	466.08	323.848	20.581	41.9741	21.8464	12.67	97	84.33	25.83	76.33	1.12	3.52325
ZXHC-90	10558.5	132.432	509.629	354.252	21.5562	43.2901	23.4356	12	94.3333	82.33	43.32	75.33	1.1	3.35513
ZXHC-42	8065.02	115.523	479.57	266.5	19.4362	39.4069	28.7354	7	93	86	36.48	77	1.13	3.30439
ZXHC-36	9793.74	127.437	408.954	333.628	21.2	57.4061	29.699	9	96.3333	87.33	33.87	79.67	1.13	3.40655
ZXHC-134	9799.73	125.945	348.773	366.168	21.8614	52.7103	28.6779	9	102.333	93.33	40.7	78	1.24	3.73651
ZXHC-101	9861.27	135.002	457.947	362.407	21.7342	47.0294	28.4765	9.67	94	84.33	42.71	66.33	1.28	3.67505
Cluster 4 average	8052.06	114.871	360.005	354.57	21.4651	48.2298	25.2988	11.5095	93.1053	81.5947	31.1811	74.8421	1.11	4.50674
